# Supplementary material for: Flow cytometric significance of cellular alkaline phosphatase activity in acute myeloid leukemia
Source: Oncotarget. 2019 Dec 10;10(65):6969–80. doi: 10.18632/oncotarget.27356 (PMC6916750; doi:10.18632/oncotarget.27356)
Supplement: Supplementary file 2 [file oncotarget-10-6969-s002.xlsx]

## Sheet: Analysis
Supplementary Table 1: Individual patient characteristics
																					APL test
Patient	Age at diagnosis (years)	Sex	Date of diagnosis	Follow-up (months)	Type of AML	WHO 2017 Classification	Prognostic-risk group based on cytogenetic and molecular profile (ELN 2017)	Type of sample	% Blasts	WBC (x109/L)	Cytogenetic alterations	Molecular alterations	Relevant Blasts markers	Initial Treatment	ASCT	Time-to-ASCT (months)	CR after diagnosis (months)	Time-to-relapse (months)	Overal Survival (months)	Updated	% Diagnosis
P01	81	M	2017-04-24	2	Secondary	AML with maturation	Intermediate	Bone Marrow	26.5	48.6	CN	wild type	CD34+/CD117+/CD123+	Cytarabine + fludarabine (CETLAM12>70)	NO	not reached	not reached	1	2	2018-04-26	0.26
P02	55	M	2017-07-13	16	Secondary	AML with mutated NPM1	Favorable	Peripheral blood	36	65.4	CN	NPM1 mutated	CD34-/CD117+/CD123+	Cytarabine + idarubicin (CETLAM12<70)	YES	4	7	not reached	not reached	2018-11-09	1
P03	53	M	2016-07-07	28	De novo	AML with mutated NPM1	Favorable	Bone Marrow	28	39.7	CN	NPM1 mutated	CD34-/CD117+/CD123+	Cytarabine + idarubicin (CETLAM12<70)	NO	not reached	2	not reached	not reached	2018-11-09	1.12
P04	65	M	2017-05-05	18	De novo	Acute monoblastic/monocytic leukemia	Intermediate	Bone Marrow	35	23.9	CN	FLT3-ITD	CD34-/CD123+/CD117+	Cytarabine + idarubicin (CETLAM12<70)	YES	3	1	not reached	not reached	2018-11-09	1.2
P05	44	F	2018-03-22	8	De novo	AML with maturation	Adverse	Bone Marrow	52	12.1	CN	FLT3-ITD	CD34+/CD117+/CD123+	Cytarabine + idarubicin + quizatinib (CA QUANTUM FIRST)	NO	not reached	1	not reached	not reached	2018-11-09	1.62
P06	41	M	2016-03-22	32	De novo	AML with t(8;21)(q22;q22.1); RUNX1-RUNX1T1	Favorable	Bone Marrow	65.5	29.7	46,XY,t(8;21)(q22;q22)/ 45,X,-Y,t(8;21)(q22;q22)	wild type	CD34+/CD117+/CD123+	Cytarabine + idarubicin (CETLAM12<70)	NO	not reached	10	not reached	not reached	2018-11-09	1.71
P07	80	M	2018-04-25	7	De novo	AML without maturation	Adverse	Bone Marrow	77.5	1.1	t(11q23)	wild type	CD34+/CD117+/CD123-	Azacitidine	NO	not reached	6	1	not reached	2018-11-08	2.65
P08	54	F	2015-09-09	31	De novo	Acute myelomonocytic leukemia	Adverse	Bone Marrow	43	1.7	CK	wild type	CD34+/CD123+/CD117+	Cytarabine + idarubicin (CETLAM12<70)	YES	5	18	not reached	not reached	2018-11-09	4.96
P09	78	M	2016-02-19	13	Secondary	AML with maturation	Intermediate	Bone Marrow	27	0.5	CN	wild type	CD34+/CD117+/CD123+	Cytarabine + fludarabine (CETLAM12>70)	NO	not reached	not reached	11	13	2018-04-27	5.02
P10	54	M	2016-10-07	25	De novo	AML with mutated NPM1	Favorable	Bone Marrow	55	2.2	CN	NPM1 mutated	CD34-/CD123+/CD117+	Cytarabine + idarubicin (CETLAM12<70)	NO	not reached	1	not reached	not reached	2018-11-09	5.35
P11	31	M	2017-03-01	20	De novo	AML with biallelic mutations of CEBPA	Favorable	Bone Marrow	42	11.4	CN	CEBPA mutated	CD34+/CD123+/CD117+	Cytarabine + idarubicin (CETLAM12<70)	NO	not reached	1	not reached	not reached	2018-11-09	6.53
P12	64	M	2016-08-18	12	De novo	AML with minimal differentiation	Intermediate	Bone Marrow	87.75	2	47,XY,+4	wild type	CD34+/CD123+/CD117+	Cytarabine + idarubicin (CETLAM12<70)	NO	not reached	not reached	3	12	2018-04-26	8.1
P13	43	M	2016-07-18	28	De novo	Acute myeloid leukemia with myelodysplasia-related changes	Intermediate	Bone Marrow	21	14.4	CN	wild type	CD34+/CD123+/CD117+	Cytarabine + idarubicin (CETLAM12<70)	YES	10	3	4	not reached	2018-11-09	9.07
P14	91	F	2015-08-03	1	Secondary	AML with maturation	Adverse	Bone Marrow	25.5	4.4	CK	wild type	CD34+/CD117+/CD123+	None	NO	not reached	not reached	not reached	1	2018-04-25	9.53
P15	64	M	2016-07-20	28	De novo	AML with mutated NPM1	Favorable	Peripheral blood	78	35.2	CN	NPM1 mutated	CD34-/CD123+/CD117+	Cytarabine + idarubicin (CETLAM12<70)	NO	not reached	5	not reached	not reached	2018-11-09	9.82
P16	73	M	2016-10-06	1	Secondary	Acute monoblastic/monocytic leukemia	Intermediate	Peripheral blood	20	16.5	46,XY,add(12)(p13)	wild type	CD34-/CD117-/CD123+	Decitabine	NO	not reached	not reached	not reached	1	2018-04-27	11.98
P17	39	F	2016-12-28	22	De novo	AML with inv(16)(p13.1q22) or t(16;16)(p13.1;q22); CBFB-MYH11	Favorable	Bone Marrow	78	45.9	46,XX,iv(16)(p13q22)	c-Kit mutated	CD34+/CD123+/CD117+	Cytarabine + idarubicin (CETLAM12<70)	YES	18	1	14	not reached	2018-11-09	13.83
P18	74	M	2015-09-04	9	Secondary	AML with minimal differentiation	Adverse	Bone Marrow	18	2.8	45,XY,-7	wild type	CD34+/CD123+/CD117+	Cytarabine + fludarabine (CETLAM12>70)	NO	not reached	not reached	3	9	2018-04-30	15.49
P19	76	M	2015-08-05	15	De novo	AML with biallelic mutations of CEBPA	Favorable	Bone Marrow	53	104.87	CN	CEBPA mutated	CD34+/CD123+/CD117+	Cytarabine + fludarabine (CA FLUGAZA)	NO	not reached	not reached	7	15	2018-04-30	17.09
P20	75	M	2015-06-19	14	De novo	Acute myeloid leukemia with myelodysplasia-related changes	Intermediate	Bone Marrow	27	2.7	CN	wild type	CD34+/CD123+/CD117+	Azacitidine (CA FLUGAZA)	NO	not reached	not reached	3	14	2018-04-27	17.64
P21	81	M	2015-06-09	12	De novo	AML with mutated NPM1	Favorable	Bone Marrow	45.5	12	CN	NPM1 mutated	CD34-/CD117+/CD123+	Azacitidine (CA FLUGAZA)	NO	not reached	not reached	9	12	2018-05-02	17.89
P22	26	M	2015-10-09	28	De novo	Acute monoblastic/monocytic leukemia	Intermediate	Bone Marrow	93	8.6	46,XY,t(6;16)(q21;q22-24)	wild type	CD34-/CD123+/CD117-	Cytarabine + idarubicin (CETLAM12<70)	NO	not reached	9	7	28	2018-04-17	18.33
P23	80	F	2017-09-12	8	De novo	AML with mutated NPM1	Intermediate	Bone Marrow	63	53.3	CN	NPM1 mutated / FLT3-ITD	CD34-/CD123+/CD117+	Azacitidine (CA FLUGAZA)	NO	not reached	not reached	1	not reached	2018-05-15	18.97
P24	44	F	2015-11-27	10	De novo	AML with mutated NPM1	Favorable	Peripheral blood	38.5	91	CN	NPM1 mutated / FLT3-ITD	CD34-/CD117+/CD123+	Cytarabine + idarubicin (CETLAM12<70)	NO	not reached	not reached	9	10	2018-04-20	19
P25	73	F	2015-11-03	4	Secondary	Acute myeloid leukemia with myelodysplasia-related changes	Intermediate	Bone Marrow	32	0.7	46,X,del(X)(q22q26)	wild type	CD34+/CD117+/CD123+	Decitabine	NO	not reached	not reached	1	4	2018-04-27	20.75
P26	76	M	2016-07-05	2	De novo	AML with minimal differentiation	Adverse	Bone Marrow	98	127.5	CK	wild type	CD34+/CD123+/CD117+	Cytarabine + fludarabine (CA FLUGAZA)	NO	not reached	not reached	1	2	2018-04-30	20.84
P27	78	M	2015-05-25	11	De novo	AML with biallelic mutations of CEBPA	Favorable	Bone Marrow	45	39.3	CN	CEBPA mutated	CD34+/CD123+/CD117+	Azacitidine (CA FLUGAZA)	NO	not reached	not reached	9	11	2018-04-20	21.75
P28	27	M	2016-07-15	6	De novo	Acute myelomonocytic leukemia	Intermediate	Bone Marrow	18	5.1	46,XY,t(3;3)(q21;q26)	wild type	CD34+/CD117+/CD123+	Cytarabine + idarubicin (CETLAM12<70)	YES	4	not reached	1	6	2018-04-26	22.29
P29	80	M	2017-07-05	4	Secondary	AML without maturation	Intermediate	Bone Marrow	76	1.3	CN	wild type	CD34+/CD117+/CD123+	Cytarabine + fludarabine (CA FLUGAZA)	NO	not reached	not reached	1	4	2018-04-30	22.89
P30	61	M	2016-11-14	12	De novo	AML without maturation	Intermediate	Bone Marrow	51.5	87.8	46,XY,del(7)(q22)	wild type	CD34+/CD123+/CD117+	Cytarabine + idarubicin (CETLAM12<70)	YES	8	not reached	1	12	2018-04-30	23.76
P31	47	M	2016-07-26	28	De novo	AML with mutated NPM1	Intermediate	Bone Marrow	53.5	5.9	CN	wild type	CD34+/CD123+/CD117+	Cytarabine + idarubicin (CETLAM12<70)	YES	2	2	not reached	not reached	2018-11-09	24.71
P32	71	F	2015-12-16	5	De novo	AML with maturation	Intermediate	Bone Marrow	59.75	2.5	46,XX,add(16)(q24)	wild type	CD34+/CD117+/CD123+	Cytarabine + fludarabine (CETLAM12>70)	NO	not reached	not reached	3	5	2018-04-20	25.34
P33	64	F	2017-07-11	16	De novo	Acute monoblastic/monocytic leukemia	Adverse	Bone Marrow	31	249.1	47,XX,+8	FLT3-ITD	CD34+/CD123+/CD117+	Cytarabine + idarubicin + quizatinib (CA QUANTUM FIRST)	YES	6	6	4	not reached	2018-11-09	26.03
P34	44	F	2015-09-10	3	De novo	Acute monoblastic/monocytic leukemia	Intermediate	Bone Marrow	30	5.7	CN	wild type	CD34-/CD123+/CD117-	Cytarabine + idarubicin (CETLAM12<70)	NO	not reached	not reached	2	3	2018-04-30	26.91
P35	79	F	2017-10-17	3	De novo	AML with inv(16)(p13.1q22) or t(16;16)(p13.1;q22); CBFB-MYH11	Favorable	Bone Marrow	80	7.1	47,XX,+8,inv(16)(p13q22)	FLT3-TKD	CD34+/CD117+/CD123+	Cytarabine + fludarabine (CA FLUGAZA)	NO	not reached	not reached	2	3	2018-04-25	29.8
P36	77	M	2015-11-27	1	Secondary	AML with maturation	Intermediate	Peripheral blood	55	3.8	47,XY,+8	wild type	CD34-/CD117+/CD123+	None	NO	not reached	not reached	not reached	1	2018-04-20	30.39
P37	81	F	2016-11-28	22	Secondary	AML with maturation	Intermediate	Bone Marrow	44	1.5	CN	wild type	CD34+/CD123+/CD117+	Cytarabine + fludarabine (CETLAM12>70)	NO	not reached	2	14	22	2018-11-09	35.27
P38	61	F	2015-05-13	36	De novo	Acute myelomonocytic leukemia	Intermediate	Bone Marrow	71	8.5	47,XX,+8	wild type	CD34+/CD123+/CD117+	Cytarabine + idarubicin (CETLAM12<70)	YES	6	18	29	36	2018-11-09	35.91
P39	78	M	2017-07-05	7	Secondary	AML with maturation	Intermediate	Bone Marrow	21	3.3	47,XY,+8	wild type	CD34+/CD123+/CD117+	Cytarabine + fludarabine (CA FLUGAZA)	NO	not reached	not reached	5	7	2018-04-25	37.77
P40	67	M	2017-06-22	4	Secondary	Therapy-related myeloid neoplasms	Intermediate	Bone Marrow	20	3.9	46,XY,del(7)(q22q36)	wild type	CD34+/CD123+/CD117+	Cytarabine + fludarabine (CA FLUGAZA)	NO	not reached	not reached	1	4	2018-04-26	54.95
P41	68	M	2018-05-24	3	Secondary	Acute myeloid leukemia with myelodysplasia-related changes	Intermediate	Bone Marrow	36	5.3	46,XY,-10dmin	wild type	CD34+/CD117+/CD123-	Cytarabine + idarubicin (CETLAM12<70)	YES	2	not reached	1	3	2018-11-08	95.92
P42	48	M	2017-07-24	16	De novo	AML with t(8;21)(q22;q22.1); RUNX1-RUNX1T1	Favorable	Bone Marrow	82	12.8	47,XY,t(8;21)(q22;q22),+15	wild type	CD34+/CD123+/CD117+	Cytarabine + idarubicin (CETLAM12<70)	YES	7	3	1	not reached	2018-11-09	96.63
P43	75	M	2018-04-13	2	De novo	Acute myelomonocytic leukemia	Intermediate	Bone Marrow	50	5.3	47,XY,+8	wild type	CD34+/CD117+/CD123-	Azacitidine (CA FLUGAZA)	NO	not reached	not reached	1	2	2018-11-09	96.63
